# Supplementary material for: Aerobic exercise improved liver steatosis by modulating miR-34a-mediated PPARα/SIRT1-AMPK signaling pathway
Source: PLoS One. 2025 Nov 12;20(11):e0333872. doi: 10.1371/journal.pone.0333872 (PMC12611108; doi:10.1371/journal.pone.0333872)
Supplement: S1 — (XLSX) [file pone.0333872.s001.xlsx]

## Sheet: Sheet1
Figure 2C		values			AVERAGE	SD	P		Figure 4C		values			AVERAGE	SD	P
NC(2C)	Liver weight	0.9115	0.9251	1.1634	1	0.14167	NCvsHFD		NC(4C)	CPT1（protein）	0.8367	1.1267	1.0366	1	0.14842	NCvsOE
NE(2C)	Liver weight	0.8254	0.8912	0.9435	0.8867	0.05918	0.0121		OE(4C)	CPT1（protein）	0.3815	0.3542	0.3778	0.3712	0.01481	0.0019
HFD(2C)	Liver weight	1.3676	1.5492	1.6815	1.5327	0.15759	HFDvsHFE		OEE(4C)	CPT1（protein）	0.7252	0.6791	0.6945	0.6996	0.02347	OEvsOEE
HFE(2C)	Liver weight	1.2145	1.3043	1.1615	1.2268	0.07219	0.0377									P<0.0001
Figure 2D		values			AVERAGE	SD	P		Figure 4C		values			AVERAGE	SD	P
NC(2D)	Liver/body weight	3.5256	3.1012	3.2735	3.3001	0.21345	NCvsHFD		NC(4C)	CPT2（protein）	1.1467	0.8967	0.9566	1	0.13053	NCvsOE
NE(2D)	Liver/body weight	2.9103	2.9875	3.0521	2.9833	0.07099	0.0005		OE(4C)	CPT2（protein）	0.4657	0.5631	0.5979	0.5422	0.06853	0.0058
HFD(2D)	Liver/body weight	4.6612	4.8825	4.8603	4.8013	0.12187	HFDvsHFE		OEE(4C)	CPT2（protein）	0.8646	0.7957	0.7982	0.8195	0.03908	OEvsOEE
HFE(2D)	Liver/body weight	3.5076	3.6152	3.6913	3.6047	0.0923	0.0002									0.0037
Figure 2E		values			AVERAGE	SD	P		Figure 4C		values			AVERAGE	SD	P
NC(2E)	Liver TG	29.5315	27.7193	28.7715	28.6741	0.91002	NCvsHFD		NC(4C)	SLC27A1（protein）	1.1245	1.0214	0.8541	1	0.13646	NCvsOE
NE(2E)	Liver TG	27.9012	25.3676	26.7982	26.689	1.27033	P<0.0001		OE(4C)	SLC27A1（protein）	1.3356	1.4574	1.7658	1.5196	0.22174	0.0259
HFD(2E)	Liver TG	65.1743	66.9618	67.8812	66.6724	1.37645	HFDvsHFE		OEE(4C)	SLC27A1（protein）	1.1143	1.0637	1.1897	1.1226	0.06341	OEvsOEE
HFE(2E)	Liver TG	55.1341	54.1573	56.7143	55.3352	1.29031	0.0005									0.0407
Figure 3A		values			AVERAGE	SD	P		Figure 4C		values			AVERAGE	SD	P
NC(3A)	miR-34a(mRNA)	1.0126	1.0538	0.9336	1	0.06108	NCvsHFD		NC(4C)	SLC27A4（protein）	0.8352	1.0481	1.1167	1	0.14678	NCvsOE
NE(3A)	miR-34a(mRNA)	1.0345	1.0678	1.0901	1.0641	0.02798	P<0.0001		OE(4C)	SLC27A4（protein）	1.7051	1.8231	1.7001	1.7427	0.06962	0.0014
HFD(3A)	miR-34a(mRNA)	2.2143	2.1254	2.3162	2.2186	0.09547	HFDvsHFE		OEE(4C)	SLC27A4（protein）	1.3756	1.4267	1.5278	1.4434	0.07746	OEvsOEE
HFE(3A)	miR-34a(mRNA)	1.3156	1.4867	1.8678	1.5567	0.28268	0.017									0.0076
OE(3A)	miR-34a(mRNA)	3.1624	3.1561	3.2625	3.1937	0.05969	OEvsOEE		Figure 4D		values			AVERAGE	SD	P
OEE(4A)	miR-34a(mRNA)	1.7856	1.5967	1.9678	1.7833	0.18556	0.0002		NC(4D)	CPT1（mRNA）	0.9753	1.1281	0.8966	1	0.11771	NCvsOE
Figure 3B		values			AVERAGE	SD	P		OE(4D)	CPT1（mRNA）	0.3641	0.4443	0.3742	0.3942	0.04368	0.0011
NC(3B)	PPARα（protein）	0.9021	0.9534	1.1445	1	0.12774	NCvsHFD		OEE(4D)	CPT1（mRNA）	0.8502	0.7471	0.7931	0.7968	0.05165	OEvsOEE
NE(3B)	PPARα（protein）	1.1134	1.2667	1.1897	1.1899	0.07665	0.0141									0.0005
HFD(3B)	PPARα（protein）	0.6152	0.6391	0.7283	0.6608	0.0653	HFDvsHFE		Figure 4D		values			AVERAGE	SD	P
HFE(3B)	PPARα（protein）	0.9525	0.8972	1.0491	0.9662	0.07688	0.0056		NC(4D)	CPT2（mRNA）	1.0736	0.9335	0.9929	1	0.07032	NCvsOE
Figure 3C		values			AVERAGE	SD	P		OE(4D)	CPT2（mRNA）	0.4952	0.6191	0.5183	0.5442	0.06589	0.0012
NC(3C)	PPARα（mRNA）	0.9367	0.9897	1.0736	1	0.06903	NCvsHFD		OEE(4D)	CPT2（mRNA）	0.7296	0.6574	0.7975	0.7282	0.07006	OEvsOEE
NE(3C)	PPARα（mRNA）	1..234	1.2567	0.9897	1.1232	0.16665	0.002									0.0296
HFD(3C)	PPARα（mRNA）	0.6152	0.6391	0.7283	0.6608	0.05961	HFDvsHFE		Figure 4D		values			AVERAGE	SD	P
HFE(3C)	PPARα（mRNA）	0.9525	0.8972	1.0491	0.9662	0.07688	0.0056		NC(4D)	SLC27A1（mRNA）	0.8992	1.1512	0.9496	1	0.13335	NCvsOE
Figure 3D		values			AVERAGE	SD	P		OE(4D)	SLC27A1（mRNA）	1.2471	1.5224	1.4315	1.4003	0.14027	0.0231
NC(3D)	CPT1（protein）	0.9237	1.1279	0.9484	1	0.1115	NCvsHFD		OEE(4D)	SLC27A1（mRNA）	1.1027	1.1769	1.1974	1.159	0.04982	OEvsOEE
NE(3D)	CPT1（protein）	1.3414	1.2934	0.9856	1.2068	0.19306	0.0086									0.0484
HFD(3D)	CPT1（protein）	0.4241	0.4643	0.7082	0.5322	0.15374	HFDvsHFE		Figure 4D		values			AVERAGE	SD	P
HFE(3D)	CPT1（protein）	0.8676	0.7927	0.7982	0.8195	0.04175	0.0347		NC(4D)	SLC27A4（mRNA）	1.1296	0.9338	0.9366	1	0.11225	NCvsOE
Figure 3D		values			AVERAGE	SD	P		OE(4D)	SLC27A4（mRNA）	1.9023	1.7231	1.6976	1.7743	0.11155	0.0011
NC(3D)	CPT2（protein）	1.0287	0.8735	1.0978	1	0.11487	NCvsHFD		OEE(4D)	SLC27A4（mRNA）	1.2792	1.2774	1.1862	1.2475	0.05318	OEvsOEE
NE(3D)	CPT2（protein）	0.9414	0.9034	0.9556	0.9335	0.02699	0.0012									0.0018
HFD(3D)	CPT2（protein）	0.2141	0.3543	0.3782	0.3155	0.08865	HFDvsHFE		Figure 4E		values			AVERAGE	SD	P
HFE(3D)	CPT2（protein）	0.4657	0.5831	0.6079	0.5522	0.07596	0.0246		NC(4E)	SIRT1（protein）	0.9247	1.1339	0.9414	1	0.11626	NCvsOE
Figure 3D		values			AVERAGE	SD	P		OE(4E)	SIRT1（protein）	0.4691	0.5843	0.4973	0.5169	0.06005	0.0031
NC(3D)	SLC27A1（protein）	0.8939	0.9921	1.114	1	0.11026	NCvsHFD		OEE(4E)	SIRT1（protein）	0.8676	0.9027	0.8253	0.8652	0.03876	OEvsOEE
NE(3D)	SLC27A1（protein）	1.0751	1.2186	1.5634	1.2856	0.25097	0.0023									0.0011
HFD(3D)	SLC27A1（protein）	2.0051	1.7231	1.6976	1.8086	0.17065	HFDvsHFE		Figure 4F		values			AVERAGE	SD	P
HFE(3D)	SLC27A1（protein）	1.0851	1.2396	1.4634	1.2627	0.1902	0.0208		NC(4F)	SIRT1（mRNA）	1.1367	0.8267	1.0366	1	0.15821	NCvsOE
Figure 3D		values			AVERAGE	SD	P		OE(4F)	SIRT1（mRNA）	0.6305	0.6974	0.7295​	0.664	0.10186	0.0306
NC(3D)	SLC27A4（protein）	1.0544	0.8661	1.0795	1	0.11664	NCvsHFD		OEE(4F)	SIRT1（mRNA）	1.0835	1.1396	1.2631	1.162	0.09188	OEvsOEE
NE(3D)	SLC27A4（protein）	0.9402	0.5671	0.7931	0.7668	0.18794	0.0042									0.0014
HFD(3D)	SLC27A4（protein）	1.4951	1.7521	1.7982	1.6818	0.16332	HFDvsHFE		Figure 4G		values			AVERAGE	SD	P
HFE(3D)	SLC27A4（protein）	1.0741	1.2516	1.5917	1.4324	0.26302	0.0374		NC(4G)	p-AMPK（protein）	0.9659	1.1275	0.9066	1	0.11433	NCvsOE
Figure 3E		values			AVERAGE	SD	P		OE(4G)	p-AMPK（protein）	0.2571	0.3246	0.3594	0.3137	0.05201	0.0007
NC(3E)	CPT1（mRNA）	1.2544	0.9661	0.7795	1	0.23926	NCvsHFD		OEE(4G)	p-AMPK（protein）	0.8462	0.7846	0.8175	0.8161	0.03082	OEvsOEE
NE(3E)	CPT1（mRNA）	1.1563	1.5624	1.3178	1.3455	0.20446	0.042									0.0001
HFD(3E)	CPT1（mRNA）	0.5441	0.6643	0.4782	0.5622	0.09436	HFDvsHFE
HFE(3E)	CPT1（mRNA）	0.8752	0.7895	0.8369	0.8339	0.04293	0.0105
Figure 3E		values			AVERAGE	SD	P
NC(3E)	CPT2（mRNA）	0.9237	1.1279	0.9484	1	0.11145	NCvsHFD
NE(3E)	CPT2（mRNA）	1.2463	1.6224	1.4615	1.4434	0.1887	0.013
HFD(3E)	CPT2（mRNA）	0.5911	0.7246	0.4915	0.6024	0.11696	HFDvsHFE
HFE(3E)	CPT2（mRNA）	0.8891	0.7937	0.9194	0.8674	0.0656	0.0267
Figure 3E		values			AVERAGE	SD	P
NC(3E)	SLC27A1（mRNA）	1.1215	0.7811	1.0974	1	0.18996	NCvsHFD
NE(3E)	SLC27A1（mRNA）	0.9414	0.9034	0.9256	0.9235	0.01909	0.0317
HFD(3E)	SLC27A1（mRNA）	1.3045	1.5562	1.4179	1.4262	0.12606	HFDvsHFE
HFE(3E)	SLC27A1（mRNA）	1.0816	1.1243	1.2621	1.156	0.09433	0.041
Figure 3E		values			AVERAGE	SD	P
NC(3E)	SLC27A4（mRNA）	1.1113	0.9809	0.9078	1	0.10309	NCvsHFD
NE(3E)	SLC27A4（mRNA）	1.1851	1.3176	1.4681	1.3236	0.1416	0.0007
HFD(3E)	SLC27A4（mRNA）	1.6045	1.5562	1.6179	1.593	0.03245	HFDvsHFE
HFE(3E)	SLC27A4（mRNA）	1.1349	1.1243	1.2414	1.1669	0.06476	0.0005
Figure 3F		values			AVERAGE	SD	P
NC(3F)	SIRT1（protein）	1.0124	0.9552	1.0324	1	0.04007	NCvsHFD
NE(3F)	SIRT1（protein）	0.9987	1.0012	0.9891	0.9963	0.00639	P<0.0001
HFD(3F)	SIRT1（protein）	0.5223	0.4987	0.5412	0.5207	0.02129	HFDvsHFE
HFE(3F)	SIRT1（protein）	0.8434	0.7487	0.8723	0.8216	0.06465	0.0016
Figure 3F		values			AVERAGE	SD	P
NC(3F)	SIRT1（mRNA）	0.9405	0.9314	1.1281	1	0.11103	NCvsHFD
NE(3F)	SIRT1（mRNA）	1.3045	1.1562	1.1179	1.1929	0.09856	0.0053
HFD(3F)	SIRT1（mRNA）	0.5575	0.4612	0.6342	0.5509	0.08668	HFDvsHFE
HFE(3F)	SIRT1（mRNA）	1.1451	1.0143	1.4912	1.217	0.24642	0.0116
Figure 3H		values			AVERAGE	SD	P
NC(3H)	p-AMPK（protein）	0.8974	0.9341	1.1685	1	0.14707	NCvsHFD
NE(3H)	p-AMPK（protein）	0.9396	0.6574	0.7975	0.7982	0.1411	0.0019
HFD(3H)	p-AMPK（protein）	0.4028	0.3246	0.3342	0.3538	0.04265	HFDvsHFE
HFE(3H)	p-AMPK（protein）	0.7146	0.6112	0.5142	0.6133	0.10022	0.0145
Figure 4A		values			AVERAGE	SD	P
NC(4A)	PPARα（protein）	0.9149	0.8536	1.2315	1	0.20281	NCvsOE
OE(4A)	PPARα（protein）	0.5896	0.5727	0.6475	0.6033	0.03923	0.0292
OEE(4A)	PPARα（protein）	0.8752	0.7895	0.8369	0.8339	0.04293	OEvsOEE
							0.0024
Figure 4B		values			AVERAGE	SD	P
NC(4B)	PPARα（mRNA）	0.9387	1.1267	0.9346	1	0.10974	NCvsOE
OE(4B)	PPARα（mRNA）	0.6705	0.6574	0.7095​	0.6639	0.01154	0.0079
OEE(4B)	PPARα（mRNA）	0.9144	0.8715	0.9514	0.9124	0.03999	OEvsOEE
							0.0011
